# Supplementary material for: Identification of medium-sized genomic deletions with low coverage, mate-paired restricted tags
Source: BMC Genomics. 2013 Jan 24;14:51. doi: 10.1186/1471-2164-14-51 (PMC3608957; doi:10.1186/1471-2164-14-51)
Supplement: Additional file 1: Table S1 — Cutting frequencies on reference HG18 of different restriction recognizing sequence. [file 1471-2164-14-51-S1.xls]

## Sheet: Sheet1
Supplementary Table 1 Cutting frequencies on reference HG18 of different restriction recognizing sequence
	Number of fragments generated					Pecentage of number of fragments				Genomic regions covered (bp)				Percentage of genomic regions				Simulation Results (Number and Percentage)
	0-200	200-6000	6000-10000	>10000	# fragments	0-200	200-6000	6000-10000	>10000	0-200	200-6000	6000-10000	>10000	0-200	200-6000	6000-10000	>10000	Detetable YH deletion		Detetable DGV deletions
AATT	17074918	4361872	261	293	21437344	0.796503	0.203471	1.2175e-05	1.36677e-05	1323650600	1692497900	1886550	2944650	0.438153	0.560248	0.000624483	0.000974733	1449	0.602996	47428	0.716219
TTAA	14623480	4405800	344	312	19029936	0.768446	0.231519	1.80768e-05	1.63952e-05	1120783300	1877849000	2509600	3135600	0.373063	0.625058	0.000835342	0.00104371	1266	0.526841	45650	0.689369
TGCA	9004975	5265355	17	260	14270607	0.631016	0.368965	1.19126e-06	1.82193e-05	761136750	2165566750	123150	2613000	0.259823	0.739243	4.20388e-05	0.000891979	1806	0.751561	52986	0.800151
CATG	8575953	5102282	21	263	13678519	0.626965	0.373014	1.53525e-06	1.92272e-05	731181850	2184911800	149250	2643150	0.2505	0.748543	5.11325e-05	0.000905534	1193	0.496463	47600	0.718816
CCTC	9345194	4261212	72	271	13606749	0.686806	0.313169	5.29149e-06	1.99166e-05	726797400	2288860800	525900	2723550	0.240748	0.758175	0.000174202	0.000902164	1358	0.565127	48602	0.733947
AGCT	7629083	5167455	54	289	12796881	0.596167	0.403806	4.21978e-06	2.25836e-05	660146150	2244893250	400900	2904450	0.226983	0.77188	0.000137845	0.000998661	1605	0.667915	50400	0.761099
GGCC	4541670	3793926	691	315	8336602	0.544787	0.455093	8.28875e-05	3.77852e-05	359190100	2527259700	4753150	3165750	0.1241	0.873164	0.00164221	0.00109376	1417	0.58968	44937	0.678602
CTAG	3387214	4376615	109	278	7764216	0.43626	0.563691	1.40388e-05	3.58053e-05	311071700	2569797150	778650	2793900	0.107845	0.890917	0.000269948	0.00096861	730	0.303787	39893	0.602431
GATC	2976918	4143157	150	290	7120515	0.418076	0.581862	2.10659e-05	4.07274e-05	302058900	2566584150	1066100	2914500	0.105151	0.893463	0.000371124	0.00101458	1421	0.591344	44519	0.672289
ATGAA	1865080	3301296	3496	645	5170517	0.360714	0.638485	0.000676141	0.000124746	166647400	2676642200	24933800	6482250	0.0579702	0.931101	0.00867351	0.00225493	498	0.207241	32938	0.497403
GTAC	1629645	3411456	776	292	5042169	0.323203	0.676585	0.000153902	5.79116e-05	149338650	2713556600	5310700	2934600	0.0520137	0.945115	0.00184968	0.0010221	557	0.231794	34777	0.525174
CTCAG	1562445	3128134	2713	343	4693635	0.332886	0.666463	0.000578017	7.30777e-05	152642250	2697403400	18693650	3447150	0.053145	0.939146	0.00650851	0.00120018	589	0.24511	34374	0.519088
GAAGA	1505026	2872888	4198	436	4382548	0.343413	0.655529	0.00095789	9.94855e-05	130617400	2713498700	29327500	4381800	0.0453875	0.942899	0.0101909	0.00152261	483	0.200999	31810	0.480368
CAGTG	1108391	3221147	1539	316	4331393	0.255897	0.743675	0.000355313	7.29557e-05	108301050	2746704150	10594550	3175800	0.0377517	0.957448	0.00369306	0.00110702	648	0.269663	34156	0.515796
CCAGA	925459	2637287	6237	501	3569484	0.25927	0.738843	0.00174731	0.000140356	86084950	2730252050	43556650	5035050	0.0300479	0.952991	0.0152034	0.00175748	431	0.179359	30016	0.453277
CCTTC	1052293	2370230	12569	999	3436091	0.306247	0.689804	0.00365794	0.000290737	87806050	2685229200	89232650	10039950	0.0305699	0.934868	0.0310665	0.00349543	461	0.191844	29370	0.443522
TTTAAA	968490	2411798	16688	4409	3401385	0.284734	0.709064	0.00490624	0.00129624	87729300	2595855500	122515200	44310450	0.0307778	0.910695	0.0429816	0.0155453	370	0.153974	26411	0.398837
GTCTC	894072	2377103	11894	951	3284020	0.272249	0.723839	0.00362178	0.000289584	96986100	2667735750	84358900	9557550	0.0339274	0.933219	0.0295102	0.00334339	1162	0.483562	33908	0.512051
CCATC	750812	2278728	12376	1019	3042935	0.246739	0.748859	0.00406713	0.000334874	69083400	2697841400	87638800	10240950	0.0241145	0.941719	0.0305915	0.00357475	489	0.203496	28360	0.428269
GGTGA	661484	2267973	14087	997	2944541	0.224648	0.77023	0.00478411	0.000338593	65812700	2686021350	100146650	10019850	0.0229953	0.938512	0.0349918	0.003501	429	0.178527	28515	0.43061
ACTGG	583573	2239575	12601	849	2836598	0.20573	0.789529	0.00444229	0.000299302	56463450	2709151650	89166550	8532450	0.0197196	0.946159	0.031141	0.00297992	387	0.161049	26804	0.404772
CCCG	1139813	1514989	57990	20339	2733131	0.417036	0.554305	0.0212174	0.00744165	88997350	2073934450	436255400	204406950	0.031744	0.739741	0.155606	0.0729089	1186	0.49355	30846	0.465811
GCAGC	690471	1862521	35061	4806	2592859	0.266297	0.718327	0.0135221	0.00185355	59960650	2493341750	255987450	48300300	0.0209829	0.872533	0.0895816	0.0169025	387	0.161049	25138	0.379613
GGATG	548058	1990825	21427	1779	2562089	0.213911	0.777032	0.0083631	0.000694355	48390700	2643355350	153684650	17878950	0.0169003	0.923182	0.0536738	0.00624416	440	0.183104	26260	0.396557
AATATT	526018	1768225	36451	12817	2343511	0.224457	0.75452	0.015554	0.00546914	48212400	2353169150	270318850	128810850	0.0172156	0.840264	0.0965248	0.0459955	261	0.108614	21006	0.317215
CCGG	848470	1350991	64513	28224	2292198	0.370156	0.589387	0.0281446	0.0123131	69878300	1920382350	488161250	283651200	0.0252992	0.695268	0.176737	0.102695	1159	0.482314	28618	0.432166
ACGT	359510	1754980	30248	3006	2147744	0.16739	0.817127	0.0140836	0.00139961	33821400	2575576100	218837800	30210300	0.0118321	0.901041	0.0765583	0.0105688	383	0.159384	24689	0.372833
CCGC	849494	1093098	72497	36055	2051144	0.414156	0.532921	0.0353447	0.017578	63962900	1745272800	550682450	362352750	0.0234962	0.641109	0.202288	0.133107	798	0.332085	23811	0.359574
GAGTC	269486	1630946	38293	4954	1943679	0.138647	0.839103	0.0197013	0.00254877	25859400	2497752300	278718050	49787700	0.00906674	0.875754	0.0977232	0.0174564	305	0.126925	22002	0.332256
GACTC	268159	1628162	38657	5053	1940031	0.138224	0.839245	0.019926	0.0026046	25821950	2493007100	282157350	50782650	0.00905471	0.874197	0.0989412	0.0178074	308	0.128173	22078	0.333404
GGGAC	334035	1503489	51758	10881	1900163	0.175793	0.791242	0.0272387	0.00572635	31491850	2310343850	383817400	109354050	0.0111082	0.814934	0.135385	0.0385728	339	0.141074	22025	0.332603
CCCAGC	440769	1305253	61269	23543	1830834	0.240748	0.712928	0.0334651	0.0128592	54454550	2025435050	461458250	236607150	0.0196024	0.72911	0.166114	0.0851731	599	0.249272	22302	0.336786
GCATC	263098	1484947	44352	6161	1798558	0.146283	0.825632	0.0246598	0.00342552	24904100	2437293650	324143300	61918050	0.00874362	0.855713	0.113804	0.0217389	272	0.113192	20690	0.312443
GGATC	193452	1423223	49132	8005	1673812	0.115576	0.850288	0.0293534	0.0047825	20354700	2381512350	361385100	80450250	0.00715782	0.837469	0.127083	0.0282907	292	0.121515	20070	0.303081
GCGC	605834	924881	72964	48468	1652147	0.366695	0.559806	0.0441631	0.0293364	47628700	1527019050	557132300	487103400	0.0181866	0.58308	0.212737	0.185997	1043	0.434041	23596	0.356327
TTATAA	275297	1284521	54980	21370	1636168	0.168257	0.785079	0.0336029	0.013061	25881250	2095630350	410737700	214768500	0.00942158	0.762875	0.149521	0.0781824	163	0.0678319	16650	0.251435
GGGTC	270140	1203834	69267	21219	1564460	0.172673	0.769489	0.0442753	0.0135631	25394200	2037690900	519553950	213250950	0.00908269	0.728817	0.185828	0.076273	256	0.106533	18756	0.283238
TCGA	172491	1259874	63000	14097	1509462	0.114273	0.834651	0.0417367	0.00933909	16965450	2200178900	469014400	141674850	0.00599945	0.778044	0.165856	0.0501001	248	0.103204	18870	0.284959
GCAGTG	121447	1265331	65250	19564	1471592	0.0825276	0.859838	0.0443397	0.0132944	12355150	2105173350	489128500	196618200	0.0044074	0.750969	0.174485	0.0701387	224	0.0932168	17540	0.264875
ATTAAT	236013	1130424	62453	25437	1454327	0.162283	0.777283	0.0429429	0.0174906	20289650	1988086700	467954650	255641850	0.00742674	0.727711	0.171288	0.0935741	156	0.0649189	15198	0.229508
CTGGAG	157506	1204605	66124	19679	1447914	0.108781	0.831959	0.0456685	0.0135913	15289400	2091965850	495532900	197773950	0.0054594	0.746981	0.176941	0.0706194	201	0.0836454	17494	0.26418
TGGCCA	123241	1075987	72701	23714	1295643	0.0951196	0.830466	0.0561119	0.0183029	10832250	1988412250	546748250	238325700	0.00389045	0.714147	0.196367	0.0855957	212	0.0882231	15695	0.237013
CTGCAG	170566	1015241	78502	29619	1293928	0.13182	0.784619	0.0606695	0.0228908	15872200	1855861450	592557400	297670950	0.00574671	0.671936	0.214542	0.107775	186	0.0774032	15487	0.233872
ACCCAG	113547	987632	76393	27687	1205259	0.0942096	0.819435	0.0633831	0.0229718	11753150	1901387800	575309550	278254350	0.00424807	0.687239	0.20794	0.100572	173	0.0719933	14654	0.221293
CAGCAG	187315	850845	85683	38318	1162161	0.161178	0.732123	0.0737273	0.0329713	15595250	1670742450	650739450	385095900	0.00572897	0.613753	0.239051	0.141466	147	0.0611735	14108	0.213047
AAGGAG	140533	888407	86144	30938	1146022	0.122627	0.775209	0.0751678	0.026996	12347450	1789897050	650539600	310926900	0.00446771	0.647643	0.235386	0.112503	158	0.0657511	13896	0.209846
CTCTTC	142340	869131	86969	31125	1129565	0.126013	0.769439	0.0769934	0.0275549	12625400	1781639550	657036150	312806250	0.00456762	0.644562	0.237703	0.113167	173	0.0719933	13589	0.20521
CAGCTG	125753	818841	86890	41258	1072742	0.117226	0.763316	0.080998	0.0384603	11882350	1614978450	659796000	414642900	0.00439875	0.597852	0.244251	0.153498	172	0.0715772	13471	0.203428
GAGGAG	224425	707323	88687	50867	1071302	0.209488	0.660246	0.0827843	0.0474815	16139850	1441393950	677430750	511213350	0.00609931	0.544708	0.256003	0.193189	174	0.0724095	13440	0.20296
CTGAAG	90770	860714	88683	28518	1068685	0.0849362	0.805395	0.0829833	0.0266851	8851600	1812281400	668916750	286605900	0.00318786	0.652685	0.240907	0.10322	140	0.0582605	13043	0.196965
ACATGT	131845	799421	91117	35263	1057646	0.124659	0.755849	0.0861508	0.033341	11071650	1680896450	688311750	354393150	0.00404862	0.614661	0.251698	0.129593	252	0.104869	13428	0.202779
GTGCAG	74425	821808	84603	38361	1019197	0.0730232	0.806329	0.0830095	0.0376385	6879950	1684668700	641707750	385528050	0.00253052	0.61964	0.236027	0.141802	196	0.0815647	13213	0.199532
CTTGAG	97596	739351	92367	39629	968943	0.100724	0.763049	0.0953276	0.0408992	11672000	1609950050	701493850	398271450	0.00428899	0.591592	0.257771	0.146349	120	0.0499376	11521	0.173981
TCATGA	83895	754888	92061	36817	967661	0.0866988	0.780116	0.0951377	0.0380474	7868450	1655447500	697374550	370010850	0.00288148	0.606235	0.255383	0.1355	118	0.0491053	11515	0.17389
CAGCTC	99746	703309	87291	50629	940975	0.106003	0.747426	0.0927665	0.0538048	9098700	1451477550	666951750	508821450	0.00345125	0.550563	0.252983	0.193002	143	0.0595089	11556	0.174509
ATGCAT	93128	691715	91112	45791	921746	0.101034	0.75044	0.0988472	0.0496785	7945300	1506606350	693871500	460199550	0.0029773	0.564563	0.260011	0.172448	89	0.037037	10651	0.160843
CCCACA	93405	665782	90695	53028	902910	0.103449	0.737374	0.100447	0.0587301	8349550	1394260400	693629850	532931400	0.00317573	0.530304	0.263821	0.202699	142	0.0590928	11710	0.176835
CATATG	71832	686100	89639	48938	896509	0.0801241	0.765302	0.0999867	0.0545873	6415200	1442928600	682718850	491826900	0.00244492	0.54992	0.260193	0.187442	167	0.0694965	10541	0.159182
CCCAAG	69134	679749	90117	49238	888238	0.0778327	0.765278	0.101456	0.0554333	6646900	1456870650	687720350	494841900	0.00251198	0.550577	0.259902	0.187009	117	0.0486891	10911	0.164769
ACTGGG	60702	635749	94241	51725	842417	0.072057	0.754673	0.11187	0.0614007	5736500	1399904850	720431650	519836250	0.00216806	0.529083	0.272281	0.196468	140	0.0582605	10858	0.163969
AAGCTT	54601	638772	95384	47875	836632	0.0652629	0.763504	0.11401	0.0572235	5346450	1455795600	727295300	481143750	0.00200273	0.545327	0.272438	0.180232	112	0.0466084	9447	0.142661
GGTCTC	84912	594522	84138	60488	824060	0.103041	0.721455	0.102102	0.0734024	8804100	1279501300	645127500	607904400	0.00346436	0.503476	0.253854	0.239206	142	0.0590928	10185	0.153805
TGTACA	79385	595858	94950	53779	823972	0.0963443	0.723153	0.115234	0.065268	7005150	1356210300	726501200	540478950	0.00266336	0.515631	0.276216	0.20549	133	0.0553475	9879	0.149185
CATCAG	55618	620167	97480	50377	823642	0.0675269	0.752957	0.118352	0.0611637	5183300	1409269050	744531600	506288850	0.00194475	0.528752	0.279345	0.189958	115	0.0478568	10245	0.154712
CTGATG	55714	618852	97516	50453	822535	0.0677345	0.752372	0.118555	0.0613384	5152500	1408556300	745110800	507052650	0.00193276	0.528366	0.2795	0.190201	125	0.0520183	10211	0.154198
AGGCCT	68614	579346	89012	61993	798965	0.0858786	0.725121	0.111409	0.0775916	6746000	1248904600	684369500	623029650	0.00263202	0.487273	0.267014	0.243081	119	0.0495214	9814	0.148203
TCTAGA	51302	599967	95777	51705	798751	0.0642278	0.751131	0.119908	0.0647323	4690300	1388089250	731437550	519635250	0.00177404	0.525025	0.276656	0.196545	125	0.0520183	9678	0.146149
CATCAC	66613	561599	96538	58409	783159	0.0850568	0.717094	0.123267	0.0745813	5831250	1282366250	740571700	587010450	0.00222926	0.490242	0.283117	0.224411	133	0.0553475	9802	0.148022
GAATTC	50230	576663	97554	53667	778114	0.0645535	0.741103	0.125372	0.0689706	4779300	1350670350	746255200	539353350	0.00180962	0.511413	0.282559	0.204219	84	0.0349563	9079	0.137104
AGATCT	43104	574976	97368	54625	770073	0.0559739	0.746651	0.12644	0.0709348	4117900	1339081000	744970000	548981250	0.0015615	0.507776	0.282491	0.208172	99	0.0411985	9073	0.137013
CCATGG	54050	541978	93875	60879	750782	0.0719916	0.721885	0.125036	0.0810875	5075100	1244168900	720028150	611833950	0.00196625	0.482029	0.278961	0.237043	73	0.0303787	9190	0.13878
TGATCA	43664	531082	98454	57574	730774	0.0597503	0.726739	0.134726	0.078785	4244300	1277684900	754246000	578618700	0.00162319	0.488637	0.288453	0.221287	67	0.0278818	8586	0.129659
CGCG	290464	300639	49412	83095	723610	0.40141	0.415471	0.0682854	0.114834	20548100	575425650	383664000	835104750	0.0113229	0.317084	0.211415	0.460178	471	0.196005	11648	0.175899
GAAGAC	46220	507154	95085	64001	712460	0.0648738	0.711835	0.13346	0.089831	4334900	1188880000	731538550	643210050	0.00168807	0.462966	0.284871	0.250475	94	0.0391178	8606	0.129961
GCAATG	35981	509997	98471	61307	705756	0.0509822	0.722625	0.139526	0.0868671	3455650	1223949950	755666350	616135350	0.0013295	0.470894	0.29073	0.237047	113	0.0470246	8681	0.131093
CCCGC	182150	379461	59610	82800	704021	0.258728	0.538991	0.0846708	0.11761	14259900	750430150	462104100	832140000	0.00692587	0.364475	0.224439	0.404161	527	0.219309	12578	0.189943
CCTCAGC	97051	447042	77120	74554	695767	0.139488	0.642517	0.110842	0.107154	13321750	982576000	595615000	749267700	0.00569116	0.419764	0.254451	0.320093	99	0.0411985	8399	0.126835
ACCTGC	49951	472844	88671	69724	681190	0.073329	0.694144	0.130171	0.102356	4569150	1100674100	684097550	700726200	0.00183495	0.442026	0.274731	0.281409	100	0.0416146	8721	0.131697
GAACCA	35183	458908	96051	67985	658127	0.0534593	0.697294	0.145946	0.103301	3529750	1116692700	740596650	683249250	0.00138744	0.43894	0.291107	0.268566	99	0.0411985	7753	0.117079
CAACAC	40070	450285	93444	69838	653637	0.0613031	0.688892	0.14296	0.106845	3606900	1089067750	719357800	701871900	0.00143478	0.433218	0.286152	0.279196	70	0.0291303	7919	0.119586
CTTAAG	33552	443446	95017	68429	640444	0.0523887	0.692404	0.148361	0.106846	3179800	1093740600	731563650	687711450	0.00126373	0.43468	0.290742	0.273314	91	0.0378693	7105	0.107294
GAATGC	41479	398135	94554	75769	609937	0.0680054	0.652748	0.155023	0.124224	4183150	983089850	730430800	761478450	0.00168731	0.396538	0.294626	0.307149	87	0.0362047	6910	0.104349
GAGCTC	35738	394536	86090	78249	594613	0.060103	0.663517	0.144783	0.131597	3459500	944439700	665437700	786402450	0.00144161	0.393559	0.277296	0.327703	50	0.0208073	7085	0.106992
CCTAGG	31600	389569	92126	77240	590535	0.0535108	0.659688	0.156004	0.130797	2886500	956407450	712764900	776262000	0.00117897	0.390638	0.291124	0.317059	107	0.0445277	7124	0.107581
CTGGAC	37222	385090	85389	79005	586706	0.0634423	0.656359	0.14554	0.134659	3488800	928778300	661213550	794000250	0.00146129	0.38902	0.27695	0.332568	65	0.0270495	6919	0.104485
CAATTG	25062	356502	86282	78708	546554	0.0458546	0.652272	0.157865	0.144008	2373900	900739200	666273800	791015400	0.00100572	0.381604	0.282271	0.335119	42	0.0174782	5740	0.0866808
GCATGC	29221	346609	87229	82215	545274	0.0535896	0.63566	0.159973	0.150777	2519650	869103750	676037250	826260750	0.00106139	0.366105	0.284777	0.348057	57	0.0237203	6291	0.0950015
AGTACT	26797	345656	85237	81597	539287	0.0496897	0.64095	0.158055	0.151305	2478850	865013300	661371550	820049850	0.00105532	0.368261	0.281565	0.349119	57	0.0237203	5622	0.0848988
CCCGT	46801	334573	67733	85015	534122	0.0876223	0.626398	0.126812	0.159168	4054350	754023550	525597150	854400750	0.00189626	0.352665	0.245827	0.399612	135	0.0561798	7895	0.119224
ACGGA	28258	303225	75540	88442	495465	0.0570333	0.612001	0.152463	0.178503	2661700	744919850	586872400	888842100	0.00119719	0.335052	0.263965	0.399786	96	0.0399501	6752	0.101963
GTGCAC	29350	290517	81168	88816	489851	0.0599162	0.593072	0.165699	0.181312	2449800	748573750	631689400	892600800	0.00107669	0.328998	0.277627	0.392298	78	0.0324594	6071	0.0916793
GGGCCC	53284	268210	47736	87359	456589	0.1167	0.587421	0.104549	0.19133	4986100	538218400	372378300	877957950	0.00278003	0.300087	0.207622	0.489511	45	0.0187266	5884	0.0888553
GCCGC	135897	189019	37142	86152	448210	0.303199	0.42172	0.0828674	0.192213	9982150	375309550	290213000	865827600	0.00647631	0.243497	0.188287	0.56174	121	0.0503537	6605	0.0997433
GACCAC	24822	248910	73408	93969	441109	0.0562718	0.564282	0.166417	0.213029	2089100	642930000	572212000	944388450	0.000966451	0.29743	0.264714	0.436889	64	0.0266334	5294	0.0799456
GATATC	17652	247839	72962	92052	430505	0.041003	0.575694	0.16948	0.213823	1590100	637443550	568449700	925122600	0.000745614	0.298904	0.266552	0.433799	88	0.0366209	4912	0.074177
GTATAC	28593	232279	71539	91842	424253	0.0673961	0.547501	0.168623	0.216479	2321950	600352550	557564250	923012100	0.00111458	0.288181	0.267641	0.443063	37	0.0153974	4452	0.0672304
ACTAGT	14631	213633	70321	94554	393139	0.0372158	0.543403	0.178871	0.24051	1324550	572036950	548399050	950267700	0.000639253	0.276076	0.264668	0.458617	43	0.0178943	3716	0.056116
GCCGAG	61009	195201	46970	85525	388705	0.156955	0.502183	0.120837	0.220025	8023150	465711650	366133200	859526250	0.00472118	0.274046	0.215449	0.505784	406	0.168955	8281	0.125053
GTTAAC	14799	206576	68424	97338	387137	0.0382268	0.533599	0.176744	0.25143	1345050	552894900	535031800	978246900	0.000650562	0.26742	0.25878	0.47315	24	0.00998752	3675	0.0554968
CCCGGG	33407	214204	44067	82493	374171	0.0892827	0.572476	0.117772	0.220469	2947150	471992100	343016450	829054650	0.00178939	0.286575	0.208266	0.503369	45	0.0187266	5425	0.0819239
CATCG	19684	191100	61211	98417	370412	0.0531408	0.515912	0.165251	0.265696	1728400	498073600	478442350	989090850	0.000878549	0.253172	0.243193	0.502757	66	0.0274657	4701	0.0709906
GGATCC	14520	184232	62616	99336	360704	0.0402546	0.510757	0.173594	0.275395	1339700	490992500	489561800	998326800	0.000676541	0.247948	0.247226	0.504149	38	0.0158136	3787	0.0571882
ACGGC	25061	179869	47667	92617	345214	0.0725955	0.521036	0.13808	0.268289	2203150	425911050	372802750	930800850	0.00127223	0.245947	0.215279	0.537501	71	0.0295464	4943	0.0746451
GTATCC	13486	165697	60800	102267	342250	0.0394039	0.48414	0.177648	0.298808	1455100	449244850	476614700	1027783350	0.000744259	0.229781	0.24378	0.525694	57	0.0237203	3332	0.0503171
CGTCTC	35217	150348	44540	89941	320046	0.110037	0.46977	0.139167	0.281025	4813550	385381600	348442200	903907050	0.00293054	0.234625	0.212136	0.550309	401	0.166875	6860	0.103594
TCGTA	8574	127212	50799	103512	290097	0.0295556	0.438515	0.17511	0.356819	793800	350239700	399483950	1040295600	0.000443262	0.195576	0.223074	0.580907	16	0.00665834	2726	0.0411658
GGTACC	7222	130551	46330	102132	286235	0.025231	0.456097	0.16186	0.356812	657900	344790850	364577800	1026426600	0.000378876	0.19856	0.209955	0.591105	75	0.031211	2863	0.0432347
GGCGGA	38903	124399	36235	83367	282904	0.137513	0.439722	0.128082	0.294683	5030050	309304050	283507950	837838350	0.0035036	0.215441	0.197473	0.583583	287	0.119434	6051	0.0913772
GCTAGC	13924	121256	44107	101710	280997	0.0495521	0.431521	0.156966	0.361961	1600500	327867800	347461950	1022185500	0.000941961	0.192964	0.204496	0.601599	66	0.0274657	2588	0.0390818
GACGC	24969	129770	35904	88774	279417	0.0893611	0.464431	0.128496	0.317712	2235750	302379100	281350100	892178700	0.00151254	0.204567	0.19034	0.603581	66	0.0274657	4430	0.0668982
CACGTG	14364	122187	43095	96349	275995	0.0520444	0.442715	0.156144	0.349097	1177700	323855250	338163250	968307450	0.000721849	0.198501	0.207271	0.593506	46	0.0191427	3060	0.0462096
CACCTGC	14012	125428	41262	91895	272597	0.0514019	0.460122	0.151366	0.337109	1151900	325965500	323595900	923544750	0.00073171	0.20706	0.205555	0.586654	36	0.0149813	2964	0.0447599
GCGAC	13393	125208	39492	90268	268361	0.0499067	0.466566	0.14716	0.336368	1232350	313465900	309630400	907193400	0.000804657	0.204676	0.202172	0.592348	29	0.0120682	3509	0.05299
GCGGAG	15422	101041	31485	82147	230095	0.0670245	0.439127	0.136835	0.357013	1310800	250640350	246967650	825577350	0.000989659	0.189234	0.186462	0.623314	44	0.0183104	3333	0.0503322
GGCGCC	19985	100703	28858	79162	228708	0.0873822	0.440313	0.126178	0.346127	1838750	236282150	226218600	795578100	0.00145942	0.187538	0.17955	0.631452	66	0.0274657	4006	0.0604953
ATTTAAAT	9809	88847	35069	91943	225668	0.0434665	0.393707	0.155401	0.407426	772750	241696450	276685150	924027150	0.000535449	0.167475	0.191719	0.640271	13	0.0054099	1623	0.0245092
CACGAG	4209	70061	29652	89307	193229	0.0217824	0.36258	0.153455	0.462182	405750	196390650	233731200	897535350	0.00030552	0.147878	0.175994	0.675823	18	0.00749064	1758	0.0265479
GCTCTTC	4276	61919	27603	93232	187030	0.0228626	0.331065	0.147586	0.498487	379600	170010850	218458050	936981600	0.000286311	0.12823	0.164771	0.706713	8	0.00332917	1331	0.0200997
GGCCGAG	5573	69366	24588	73935	173462	0.0321281	0.399892	0.141749	0.426232	630350	183223800	193010300	743046750	0.000562857	0.163606	0.172344	0.663487	18	0.00749064	1934	0.0292057
GGCGGC	50373	52345	12928	57336	172982	0.291204	0.302604	0.0747361	0.331456	3445750	107286150	101682400	576226800	0.00436922	0.136039	0.128934	0.730658	36	0.0149813	2997	0.0452582
AACGTT	2384	46897	22956	89978	162215	0.0146965	0.289104	0.141516	0.554684	226000	136530750	182056300	904278900	0.000184778	0.111628	0.148849	0.739338	45	0.0187266	1453	0.021942
TTAATTAA	13616	41910	20446	82788	158760	0.0857647	0.263983	0.128786	0.521466	798700	119504800	161898700	832019400	0.000716823	0.107254	0.145302	0.746727	8	0.00332917	1015	0.0153277
CCGCAG	11131	58867	16982	66794	153774	0.0723854	0.382815	0.110435	0.434365	974150	135281750	133604700	671279700	0.00103507	0.143742	0.14196	0.713262	19	0.00790678	2200	0.0332226
CACGTC	3940	38365	17103	75415	134823	0.0292235	0.284558	0.126855	0.559363	331500	107167150	135296150	757920750	0.000331263	0.107091	0.135199	0.757379	20	0.00832293	1317	0.0198883
CGCCAG	6117	45331	15576	66073	133097	0.045959	0.340586	0.117027	0.496427	549250	113183550	122830100	664033650	0.000609874	0.125676	0.136387	0.737326	15	0.0062422	1575	0.0237844
TACGTA	6209	28894	14970	77246	127319	0.0487673	0.226942	0.117579	0.606712	392450	83880600	118692800	776322300	0.00040075	0.0856547	0.121203	0.792741	13	0.0054099	795	0.0120054
GCCGGC	15265	44508	11615	52580	123968	0.123137	0.359028	0.0936935	0.424142	1353550	94343200	91174050	528429000	0.00189228	0.131893	0.127463	0.738752	15	0.0062422	2107	0.0318182
CTCGAG	2171	31250	14629	72021	120071	0.018081	0.260263	0.121836	0.59982	196050	83658000	116137650	723811050	0.000212221	0.0905583	0.125717	0.783513	47	0.0195589	1348	0.0203564
CCGCTC	7485	35242	11924	59207	113858	0.0657398	0.309526	0.104727	0.520007	627050	84024800	94154200	595030350	0.000810313	0.108582	0.121672	0.768936	29	0.0120682	1797	0.0271368
AGCGCT	3245	28866	11783	63997	107891	0.0300767	0.267548	0.109212	0.593163	322850	74381200	93041750	643169850	0.00039813	0.091725	0.114737	0.79314	7	0.00291303	979	0.0147841
TTCGAA	1384	21206	11232	71345	105167	0.01316	0.201641	0.106802	0.678397	134000	60950200	89180400	717017250	0.000154506	0.0702773	0.102827	0.826741	2	0.000832293	487	0.00735427
TCCGGA	2816	21374	9949	60474	94613	0.0297634	0.22591	0.105155	0.639172	247100	58054000	79050050	607763700	0.000331627	0.0779128	0.106091	0.815664	8	0.00332917	786	0.0118695
CGGCCG	19063	24410	5925	39426	88824	0.214615	0.274813	0.0667049	0.443867	1702150	42875600	46878450	396231300	0.00349025	0.0879161	0.096124	0.81247	55	0.0228881	2245	0.0339021
GCGATG	2003	17464	8779	60286	88532	0.0226246	0.197262	0.0991619	0.680952	169250	49940500	69699650	605874300	0.000233228	0.0688186	0.0960469	0.834901	5	0.00208073	611	0.00922682
TGCGCA	2700	18084	8741	58179	87704	0.0307854	0.206194	0.0996648	0.663356	218000	49485100	69364150	584698950	0.000309762	0.0703147	0.0985614	0.830814	11	0.00457761	735	0.0110994
ATCGAT	1331	14475	7866	61547	85219	0.0156186	0.169856	0.0923034	0.722222	107350	42149850	62583300	618547350	0.000148399	0.0582673	0.0865142	0.85507	2	0.000832293	351	0.00530051
CCTGCAGG	1970	18538	7781	48759	77048	0.0255685	0.240603	0.100989	0.632839	171000	49701100	61663450	490027950	0.000284259	0.0826199	0.102505	0.814591	4	0.00166459	561	0.00847176
GCGCGC	25527	14816	2713	28740	71796	0.355549	0.206362	0.0377876	0.400301	1681450	21742800	21369250	288837000	0.00503986	0.0651703	0.0640506	0.865739	39	0.0162297	1858	0.028058
GACGTC	1763	12239	6047	49742	69791	0.0252611	0.175366	0.0866444	0.712728	138150	34830250	48046150	499907100	0.000236996	0.0597512	0.082423	0.857589	4	0.00166459	477	0.00720326
TCGTAG	831	9517	5329	51782	67459	0.0123186	0.141078	0.0789961	0.767607	75250	27463150	42369250	520409100	0.000127474	0.0465227	0.0717738	0.881576	2	0.000832293	318	0.00480217
CCGCGG	14162	19550	3556	27833	65101	0.217539	0.300303	0.0546228	0.427536	1245500	28791700	28103300	279721650	0.00368641	0.0852173	0.0831798	0.827917	6	0.00249688	1724	0.0260344
ACCGGT	587	6308	3539	42451	52885	0.0110996	0.119278	0.0669188	0.802704	50050	18152400	28113050	426632550	0.000105826	0.0383814	0.0594422	0.902071	3	0.00124844	272	0.00410752
ATCGAC	572	5004	2749	39065	47390	0.0120701	0.105592	0.058008	0.82433	53000	14020400	21960850	392603250	0.000123648	0.0327092	0.0512341	0.915933	1	0.000416146	202	0.00305044
CCCGCAG	2150	10473	3682	30125	46430	0.0463063	0.225565	0.0793022	0.648826	181000	25235850	29104500	302756250	0.000506609	0.0706337	0.0814619	0.847398	5	0.00208073	604	0.00912111
TACGAC	364	4070	2380	36371	43185	0.00842885	0.0942457	0.0551117	0.842214	31400	12164300	18929200	365528550	7.91623e-05	0.0306673	0.0477223	0.921531	2	0.000832293	156	0.00235578
GTTTAAAC	311	3647	2280	35004	41242	0.00754086	0.0884293	0.0552834	0.848746	24750	10654250	18257400	351790200	6.50073e-05	0.027984	0.0479541	0.923997	1	0.000416146	98	0.00147992
GTCGAC	329	2423	1328	26753	30833	0.0106704	0.0785846	0.0430707	0.867674	25250	6692950	10617300	268867650	8.8224e-05	0.0233853	0.0370971	0.939429	0	0	128	0.00193295
CGAAGAC	146	1096	673	19750	21665	0.00673898	0.0505885	0.0310639	0.911609	11600	3184500	5325550	198487500	5.60362e-05	0.0153834	0.0257262	0.958834	1	0.000416146	63	0.000951374
GCCCGGGC	700	2871	1134	16905	21610	0.0323924	0.132855	0.0524757	0.782277	60500	6801250	8983100	169895250	0.000325724	0.036617	0.0483638	0.914693	3	0.00124844	277	0.00418303
ACGCGT	781	1879	891	17488	21039	0.0371215	0.0893103	0.0423499	0.831218	54850	4954250	7067250	175754400	0.000292018	0.0263761	0.0376256	0.935706	4	0.00166459	181	0.00273331
CGAACG	295	1190	419	13091	14995	0.0196732	0.0793598	0.0279426	0.873024	23450	2805500	3345650	131564550	0.000170249	0.0203682	0.0242898	0.955172	0	0	110	0.00166113
TCGCGA	289	931	406	13008	14634	0.0197485	0.063619	0.0277436	0.888889	22950	2200450	3267500	130730400	0.000168476	0.0161535	0.0239867	0.959691	0	0	63	0.000951374
CATCGAC	86	569	344	13548	14547	0.00591187	0.0391146	0.0236475	0.931326	6500	1708650	2704900	136157400	4.62379e-05	0.0121545	0.0192414	0.968558	0	0	52	0.000785261
GGCCGGCC	582	1509	571	10801	13463	0.0432296	0.112085	0.0424125	0.802273	40000	3453850	4588350	108550050	0.000342958	0.0296132	0.0393403	0.930704	3	0.00124844	209	0.00315615
CGATCG	192	593	323	11230	12338	0.0155617	0.0480629	0.0261793	0.910196	13100	1593350	2507550	112861500	0.000111989	0.0136212	0.0214365	0.96483	0	0	44	0.000664452
CGTACG	281	383	241	10622	11527	0.0243775	0.0332263	0.0209074	0.921489	17550	1046450	1931550	106751100	0.000159914	0.00953514	0.0176001	0.972705	1	0.000416146	49	0.000739958
CCTCGAGG	116	451	265	9061	9893	0.0117255	0.0455878	0.0267866	0.9159	7700	1364050	2132550	91063050	8.14235e-05	0.0144241	0.0225506	0.962944	0	0	32	0.000483238
GCGGCCGC	795	1410	295	7155	9655	0.0823408	0.146038	0.0305541	0.741067	74750	1956800	2336350	71907750	0.000979998	0.0256543	0.0306304	0.942735	1	0.000416146	338	0.0051042
CGCGCGCG	3449	504	69	4707	8729	0.39512	0.0577386	0.00790469	0.539237	182150	745100	531550	47305350	0.00373533	0.0152797	0.0109004	0.970085	0	0	258	0.0038961
CGCCGAC	302	400	130	5307	6139	0.0491937	0.0651572	0.0211761	0.864473	20600	715700	1038000	53335350	0.0003738	0.0129868	0.0188352	0.967804	1	0.000416146	96	0.00144971
GGCGCGCC	235	390	73	3925	4623	0.0508328	0.0843608	0.0157906	0.849016	18550	538700	556950	39446250	0.000457342	0.0132814	0.0137314	0.97253	0	0	116	0.00175174
CGCCGGCG	230	375	52	3418	4075	0.0564417	0.0920245	0.0127607	0.838773	17500	516750	405600	34350900	0.000495881	0.0146426	0.0114931	0.973368	1	0.000416146	102	0.00154032
GCGATCGC	6	24	0	1192	1222	0.00490998	0.0196399	0	0.97545	600	46200	0	11979600	4.98902e-05	0.00384155	0	0.996109	0	0	4	6.04047e-05
CGTCGACG	3	5	0	291	299	0.0100334	0.0167224	0	0.973244	250	6450	0	2924550	8.52878e-05	0.00220043	0	0.997714	0	0	2	3.02024e-05
