# Supplementary material for: Identification of medium-sized genomic deletions with low coverage, mate-paired restricted tags
Source: BMC Genomics. 2013 Jan 24;14:51. doi: 10.1186/1471-2164-14-51 (PMC3608957; doi:10.1186/1471-2164-14-51)
Supplement: Addtional file 4 — A package of scripts and related programs conducting the analysis. [file 1471-2164-14-51-S4.zip]

Archive with 6 entries (5 files):
- DitagDeletion/
- DitagDeletion/DetectionResolution.pl
- DitagDeletion/ditag_deletion.pl
- DitagDeletion/filter
- DitagDeletion/msort
- DitagDeletion/README
