# Supplementary material for: Identification of medium-sized genomic deletions with low coverage, mate-paired restricted tags
Source: BMC Genomics. 2013 Jan 24;14:51. doi: 10.1186/1471-2164-14-51 (PMC3608957; doi:10.1186/1471-2164-14-51)
Supplement: Addtional file 4 — A package of scripts and related programs conducting the analysis. [file 1471-2164-14-51-S4.zip › DitagDeletion/DetectionResolution.pl]

#!/usr/bin/perl
use strict;
use warnings;

## system("wget http://yh.genomics.org.cn/do.downServlet?file=data/sv/YHsv.gff");

my $file1 = shift
  or die("Usage: $0 <reference.fa> <YHsv.gff> <RestrictionSites.txt>");
my $file2 = shift
  or die("Usage: $0 <reference.fa> <YHsv.gff> <RestrictionSites.txt>");
my $file3 = shift
  or die("Usage: $0 <reference.fa> <YHsv.gff> <RestrictionSites.txt>");

my %ctx;
my $k;
open IN, $file1 or die($!);
while (<IN>) {
    chomp;
    if (/>.*/) {
        $k = $_;
        $k =~ s/>//;
    }
    else {
        $ctx{$k} .= $_;
    }
}
close IN;

my @dctx;
open IN, $file2 or die($!);
while (<IN>) {
    chomp;
    next unless (/Deletion/);
    my @a = split;
    next unless ( $a[4] - $a[3] <= 10000 && $a[4] - $a[3] >= 100 );
    push @dctx, substr( $ctx{ $a[0] }, $a[3] - 1, $a[4] - $a[3] + 1 );
}
close IN;

open IN, $file3 or die($!);
while (<IN>) {
    chomp;
    my $dec = 0;
    foreach my $seq (@dctx) {
        my @cpos;
        my $p1 = 0;
        my $p2 = 0;
        while ( $p2 != -1 ) {
            $p2 = index( $seq, $_, $p1 );
            push @cpos, $p2;
            $p1 = $p2 + 1;
        }
        if ( $#cpos >= 2 ) { $dec++; }
    }
    print "$_\t$dec\t", $dec / ( $#dctx + 1 ), "\n";
}
close IN;
