# Supplementary material for: Identification of medium-sized genomic deletions with low coverage, mate-paired restricted tags
Source: BMC Genomics. 2013 Jan 24;14:51. doi: 10.1186/1471-2164-14-51 (PMC3608957; doi:10.1186/1471-2164-14-51)
Supplement: Addtional file 4 — A package of scripts and related programs conducting the analysis. [file 1471-2164-14-51-S4.zip › DitagDeletion/ditag_deletion.pl]

#!/usr/bin/perl
use warnings;
use strict;

######## Start Variables ########

my $bin = "/share/disk7-3/wuzhygroup/gongq/bin";
my $dir = "/share/disk7-3/wuzhygroup/gongq/ditag_deletion";

my $bwa      = "$bin/bwa";
my $samtools = "$bin/samtools";
my $isPcr    = "$bin/isPcr";
my $solid2fq = "$bin/solid2fastq4bwa.pl";
my $filter   = "$bin/filter2";
my $msort    = "$bin/msort2";

my $ref_dir = "/share/disk7-3/wuzhygroup/gongq/gongq/genomes/Human/hg18"
  ;    ### Must contain fasta files for each chromosomes
my $ref = "$ref_dir/colorspace/hg18.fa"
  ;    ### Must have colorspace indexed in the same directory
my $dbsnp = "$ref_dir/dbSNP/dbSNP130.BED";
my $rawdir = "$dir/Rawdata";

my $reg_site = "TCGA";
my $max_nick = "160";
### Max nick disdance is dependant on the time of nick translation reaction and could be determined from the alignments
my $max_prm = "3";    ### Max primers for in silico PCR test

my $pfx = "ZD.HCC";
my @names = ( "Lib.L", "Lib.H" );
my @intitles =
  ( "BIG_S069_20090508_1_tyc_", "BIG_S340_20100729_1_MP_CIR_" );

my $log     = "$pfx.run.log";
my $threads = "8";
my $memory  = "16G";
my $nom     = "01";
my $total   = "82";
open STDERR, ">$log.stderr";

######## End Variables ########

my @ecut;
my $time;

### If the reference has not been indexed for color-space reads mapping, run the following codes. ###

=head
chomp ( $time = `date +%T` );
print "[$time][$nom/$total] Build color-space index for the referene sequence.\n";
system ( "$bwa index -a bwtsw -c $ref >> $log.stdout 2>> $log.stderr"  );
$nom = sprintf ( "%02d", ++$nom);
=cut

### ###
chomp( $time = `date +%T` );
print
"[$time][$nom/$total] Generating restriction site list of $reg_site in reference\n";
open OT, ">$reg_site.sites";
select OT;
&res_cut_simu( $ref, $reg_site );
select STDOUT;
close OT;
$nom = sprintf( "%02d", ++$nom );

chomp( $time = `date +%T` );
print
"[$time][$nom/$total] Marking the restriction sites that are overlapped with known SNP sites\n";
open OT, ">$reg_site.dbSNP.sites";
select OT;
&dbsnpmarking( $reg_site );
select STDOUT;
close OT;
system("$filter -k en -b -A A,1,2 -B A,1,3 $reg_site.dbSNP.sites $dbsnp | cut -f3-5,7,8 > 1; mv 1 $reg_site.dbSNP.sites");
$nom = sprintf( "%02d", ++$nom );

for ( my $i = 0 ; $i < @names ; $i++ ) {
    my $name    = $names[$i];
    my $intitle = $intitles[$i];

    chomp( $time = `date +%T` );
    print
"[$time][$nom/$total] Transforming .csfasta file into fastq form for BWA mapping.\n";
    system("cd $rawdir; $solid2fq $intitle $name; cd $dir");
    $nom = sprintf( "%02d", ++$nom );

    chomp( $time = `date +%T` );
    print
      "[$time][$nom/$total] Aligning read 1 of $name against hg18 using BWA.\n";
    system(
"$bwa aln -t $threads -c $ref $rawdir/$name.read1.fastq.gz -f $name.s1.sai >> $log.stdout 2>> $log.stderr"
    );
    $nom = sprintf( "%02d", ++$nom );

    chomp( $time = `date +%T` );
    print
      "[$time][$nom/$total] Aligning read 2 of $name against hg18 using BWA.\n";
    system(
"$bwa aln -t $threads -c $ref $rawdir/$name.read2.fastq.gz -f $name.s2.sai >> $log.stdout 2>> $log.stderr"
    );
    $nom = sprintf( "%02d", ++$nom );

    chomp( $time = `date +%T` );
    print
      "[$time][$nom/$total] Pair-mapping of $name against hg18 using BWA.\n";
    system(
"$bwa sampe $ref $name.s1.sai $name.s2.sai $rawdir/$name.read1.fastq.gz $rawdir/$name.read2.fastq.gz -f $name.sam >> $log.stdout 2>> $log.stderr"
    );
    system("rm $name.s1.sai $name.s2.sai >> $log.stdout 2>> $log.stderr");
    $nom = sprintf( "%02d", ++$nom );

    chomp( $time = `date +%T` );
    print "[$time][$nom/$total] Transfroming SAM into BAM using Samtools.\n";
    system("$samtools view -Sb $name.sam > $name.bam 2>> $log.stderr");
    system("rm $name.sam > $log.stdout >> $log.stderr");
    $nom = sprintf( "%02d", ++$nom );

}

chomp( $time = `date +%T` );
print "[$time][$nom/$total] Merging BAM files into one\n";
system(
"$samtools merge -r $pfx.bam $names[0].bam $names[1].bam >> $log.stdout 2>> $log.stderr"
);
$nom = sprintf( "%02d", ++$nom );

chomp( $time = `date +%T` );
print "[$time][$nom/$total] Sorting BAM file using Samtools \n";
system("$samtools sort $pfx.bam $pfx.sort > $log.stdout 2>> $log.stderr");
$nom = sprintf( "%02d", ++$nom );

chomp( $time = `date +%T` );
print "[$time][$nom/$total] Indexing the Sorted BAM file using Samtools \n";
system("$samtools index $pfx.sort.bam > $log.stdout 2>> $log.stderr");
$nom = sprintf( "%02d", ++$nom );

chomp( $time = `date +%T` );
print "[$time][$nom/$total] Transforming sorted BAM file into SAM file\n";
system("$samtools view $pfx.sort.bam > $pfx.sort.sam 2>> $log.stderr");
system("$samtools view $pfx.bam > $pfx.sam 2>> $log.stderr");
$nom = sprintf( "%02d", ++$nom );

chomp( $time = `date +%T` );
print
"[$time][$nom/$total] Ditag Identification 1: Combining Ref-Ditag and alignments\n";
open OT, ">$pfx.s2d1";
select OT;
&sam2ditag_1( "$pfx.sort.sam", "$reg_site.sites" );
select STDOUT;
close OT;
$nom = sprintf( "%02d", ++$nom );

chomp( $time = `date +%T` );
print "[$time][$nom/$total] Ditag Identification 2: Alignment Classification\n";
open OT, ">$pfx.s2d2";
select OT;
&sam2ditag_2("$pfx.s2d1");
# system("rm $pfx.s2d1 >> $log.stdout 2>> $log.stderr");
select STDOUT;
close OT;
$nom = sprintf( "%02d", ++$nom );

chomp( $time = `date +%T` );              ### This is still need revise
print "[$time][$nom/$total] Ditag Identification 3: Tag Pairing according to the SOLiD read ID\n";
open OT, ">$pfx.s2d3";
select OT;
&sam2ditag_3("$pfx.s2d2");
select STDOUT;
close OT;
$nom = sprintf( "%02d", ++$nom );

chomp( $time = `date +%T` );
print
  "[$time][$nom/$total] Determining the exact cuts of the restriction site\n";
### This is affected by the exact cutting position of the selected enzyme and the read length
for ( my $i = 0 ; $i < @names ; $i++ ) {
    my $name = $names[$i];
    push @ecut, &exact_cut( "$pfx.s2d2", $name );
}
# system("rm $pfx.s2d2 >> $log.stdout 2>> $log.stderr");
$nom = sprintf( "%02d", ++$nom );
 
chomp( $time = `date +%T` );
print "[$time][$nom/$total] Ditag Identification 4: Gernerating Ditag list\n";
open OT, ">$pfx.ditags";
select OT;
&sam2ditag_4("$pfx.s2d3");
# system("rm $pfx.s2d3 >> $log.stdout 2>> $log.stderr");
select STDOUT;
close OT;
$nom = sprintf( "%02d", ++$nom );

chomp( $time = `date +%T` );
print "[$time][$nom/$total] Calculating depthes for each Ditag classes\n";
system(
" cut -f2,3 $pfx.ditags | sed 's/_/\t/g' | sort -n | uniq -c | perl -ane 'print join \"\t\",\@F;print \"\n\";' > $pfx.pdcov.tmp 2>> $log.stderr"
);
open OT, ">$pfx.pdcov";
select OT;
&pdcov("$pfx.pdcov.tmp","$reg_site.dbSNP.sites");
select STDOUT;
close OT;
system("rm $pfx.pdcov.tmp");
$nom = sprintf( "%02d", ++$nom );

chomp( $time = `date +%T` );
print
"[$time][$nom/$total] Listing candidate deletions 1: Initial filtering and making primer files for in silico PCR test\n";
open OT, ">$pfx.gdel_1";
select OT;
&gdel_1( "$pfx.pdcov", "$pfx.ditags", "$pfx.sam", $max_prm, 0 );
select STDOUT;
close OT;
$nom = sprintf( "%02d", ++$nom );

chomp( $time = `date +%T` );
print "[$time][$nom/$total] In silico PCR test\n";
&epcr("$pfx.gdel_1");
$nom = sprintf( "%02d", ++$nom );

chomp( $time = `date +%T` );
print "[$time][$nom/$total] Merging isPCR results\n";
system(" cat $pfx.gdel_1.chr* > $pfx.gdel_1.combine 2>> $log.stderr");
system(" rm $pfx.gdel_1.chr* >> $log.stdout 2>> $log.stderr");
$nom = sprintf( "%02d", ++$nom );

chomp( $time = `date +%T` );
print
"[$time][$nom/$total] Listing candidate deletions 2: Filtering multiple hits candidates\n";
open OT, ">$pfx.gdel_2";
select OT;
&gdel_2("$pfx.gdel_1.combine");
select STDOUT;
close OT;
$nom = sprintf( "%02d", ++$nom );

chomp( $time = `date +%T` );
print
"[$time][$nom/$total] Listing candidate deletions 3: Filtering candidates without concordant position\n";
open OT, ">$pfx.gdel_3";
select OT;
&gdel_3( "$pfx.gdel_2", "$reg_site.sites" );
select STDOUT;
close OT;
system(
"awk \'(\$6==1 \&\& \$9\<=160) \|\| (\$6\<=160 \&\& \$9==0)\' $pfx.gdel_3 > $pfx.gdel_3.1 2>> $log.stderr"
);
$nom = sprintf( "%02d", ++$nom );

chomp( $time = `date +%T` );
print
"[$time][$nom/$total] Listing candidate deletions 4: Filtering candidates with low haploid frequency\n";
open OT, ">$pfx.gdel_4";
select OT;
&gdel_4( "$pfx.pdcov", "$pfx.gdel_3.1" );
select STDOUT;
close OT;
system(
"awk \'\$10 \>= \$11/2 \&\& \$10\>=\$12/8\' $pfx.gdel_4 > $pfx.gdel_4.1 2>> $log.stderr"
);
$nom = sprintf( "%02d", ++$nom );

### Subs ###

sub res_cut_simu {    ### Restriction cut simulation
    my $refgenome = $_[0];
    my $code      = $_[1];
    open RF, $refgenome or die($!);
    my $ch = -1;
    my @seq;
    while (<RF>) {
        chomp;
        if ( $_ =~ />.*/ ) {
            $ch++;
            next;
        }
        else {
            $seq[$ch] .= uc($_);
        }
    }
    close RF;
    $ch = 0;
    foreach my $x (@seq) {
        my $site_id = 0;
        $ch++;
        my $p1 = 0;
        my $p2 = 0;
        while ( $p2 != -1 ) {
            $site_id++;
            $p2 = index( $x, $code, $p1 + 1 );
            print $ch, "_", $site_id, "\t", $ch * 10**9 + $p1, "\n";
            $p1 = $p2;
        }
    }
}

sub dbsnpmarking {   ### Marking the restriction sites that are overlapped with known SNPs
	my $regsite   = $_[0];
	my $reg_n = length($regsite);
	open IN, "$regsite.sites" or die($!);
	while (<IN>){
	       chomp;
	       my @a = split;
	       for (my $i=1;$i<=$reg_n;$i++){
			   my $chr_n=int($a[1]/10**9);
			   if($chr_n == 23){
				   $chr_n = "M";
			   }elsif($chr_n == 24){
				   $chr_n = "X";
			   }elsif($chr_n == 25){
				   $chr_n = "Y";
			   }
			   print join "\t","chr$chr_n",$a[1]%10**9+$i,(split /_/,$a[0]);
			   print "\n";
		   }
	}
	close IN;
}


sub sam2ditag_1
{    ### Combining the referential restriction positon and alignment together
    my $samfile = $_[0];
    my $sites   = $_[1];
	my @dt;
	my @dpos;
    open IN, $sites or die($!);
    while (<IN>) {
        chomp;
        my @a = split;
		push @dt, $a[0];
		push @dpos, $a[1];
    }
	push @dt, "25_16530";
	push @dpos, "25999999999";
    close IN;
	my $dtidx=0;
    open IN, $samfile or die($!);
    while (<IN>) {
        chomp;
        next if /^@.*/;
        my @a = split;
        next if $a[5] eq "*";
        $a[2] =~ s/chr//;
        if ( $a[2] eq "M" ) {
            $a[2] = 23;
        }
        elsif ( $a[2] eq "X" ) {
            $a[2] = 24;
        }
        elsif ( $a[2] eq "Y" ) {
            $a[2] = 25;
        }
        my $pos = $a[2] * 10**9 + $a[3];
		while ( $pos > $dpos[$dtidx] ){
			print "$dpos[$dtidx]\t$dt[$dtidx]\n";
			$dtidx++;
		}
        print $pos;
        foreach (@a) {
            print "\t$_";
        }
        print "\n";
    }
    close IN;
}

sub sam2ditag_2
{ ### Classify the orientation of single tags according the relative mapped position in a pair
    my $s2d1 = $_[0];
    my %dt;
    my $d1 = 10**9;
    my $d2;
    my @rd;
    open IN, $s2d1 or die($!);
    while (<IN>) {
        chomp;
        my @a = split;
        if ( $a[2] ) {
            push @rd, $_;
        }
        else {
            $d2 = $a[0];
            $dt{$d2} = $a[1];
            foreach (@rd) {
                my @b = split;
                my $pos;
                if ( $b[9] > 0 || ( $b[9] == 0 && $b[0] - $d1 < $d2 - $b[0] ) )
                {
                    $pos = shift @b;
                    print $dt{$d1}, "_2\t", $pos - $d1;
                    foreach (@b) { print "\t$_"; }
                    print "\n";
                }
                else {
                    $pos = shift @b;
                    print $dt{$d2}, "_1\t", $d2 - $pos;
                    foreach (@b) { print "\t$_"; }
                    print "\n";
                }
            }
            @rd = ();
            $d1 = $a[0];
        }
    }
}

sub sam2ditag_3 {    ### Generating Ditag ID for each read
    my $s2d2 = $_[0];
	my %pos;
	my %tags;
	open IN, $s2d2 or die($!);
	while (<IN>){
		chomp;
		my @a=split;
		push @{$pos{$a[2]}},$a[5];
		push @{$tags{$a[2]}},"$a[0]_$a[1]";
		next unless @{$pos{$a[2]}}==2;
		if($pos{$a[2]}[0]<$pos{$a[2]}[1]){
			print "$a[2]\t$tags{$a[2]}[0]\t$tags{$a[2]}[1]\n";
		}else{
			print "$a[2]\t$tags{$a[2]}[1]\t$tags{$a[2]}[0]\n";
		}
		delete $pos{$a[2]};
		delete $tags{$a[2]};
	}
	close IN;
	foreach (keys %tags){
		print "$_\t$tags{$_}[0]\n";
	}
}


sub exact_cut
{    ### Calculating the exact cut of the restriction site using 10,000 tags
    my $s2d2    = $_[0];
    my $libname = $_[1];
    system(
"grep '$libname' $s2d2 | cut -f2 | head -10000 | sort | uniq -c | sort -k1,1nr | head -n 2 > cache"
    );
    open IN, "cache";
    my @ec;
    while (<IN>) {
        chomp;
        my @a = split;
        push @ec, $a[1];
    }
    close IN;
    system("rm cache");
    if ( $ec[0] < $ec[1] ) {
        return "$ec[0],$ec[1]";
    }
    else {
        return "$ec[1],$ec[0]";
    }
}

sub sam2ditag_4 {    ### Generating the list of Ditags
    my $s2d3 = $_[0];
    open IN, $s2d3 or die($!);
    while (<IN>) {
        chomp;
        my @a = split;
        next unless $a[2];
        my @a1 = split /_/, $a[1];
        my @a2 = split /_/, $a[2];
        for ( my $i = 0 ; $i < @names ; $i++ ) {
            my $name = $names[$i];
            my @ec = split /,/, $ecut[$i];
            if ( $a[0] =~ /$name/ ) {
                if (    ### This is the secret of high specificity
                    ( $a1[3] == $ec[0] && $a2[3] <= $max_nick )
                    || ( $a1[3] <= $max_nick && $a2[3] == $ec[0] )
                    || (    $a1[3] <= $max_nick
                         && $a2[3] <= $ec[1]
                         && $a2[3] >= 20 )
                    || (    $a1[3] <= $ec[1]
                         && $a1[3] >= 20
                         && $a2[3] <= $max_nick )
                  )
                {
                    print "$a[0]\t$a1[0]_$a1[1]_$a1[2]\t$a2[0]_$a2[1]_$a2[2]\n";
                }
            }
        }
    }
    close IN;
}

sub pdcov {  ### Get ditag coverage and non-snp skipped restriction sites information
	my $pdtmp = $_[0];
	my $snpdt = $_[1];
	my %rsid;
	open IN, $snpdt or die($!);
	while (<IN>){
		chomp;
		my @a = split;
		$rsid{"$a[0]\t$a[1]"}=$a[4];
	}
	close IN;

	open IN, $pdtmp or die($!);
	while (<IN>){
		chomp;
		my @a = split;
		if($a[1] != $a[4] || $a[3]!=2 || $a[6]!=1){
			print join "\t",@a,"-1";
			print "\n";
		}else{
			my $ckrs=0;
			for(my $i=$a[2]+1;$i<$a[5];$i++){
				$ckrs++ unless defined $rsid{"$a[1]\t$i"};
			}
			print join "\t",@a,$ckrs;
			print "\n";
		}
	}
	close IN;
}


			

sub gdel_1 {    ### Filtering candidate deletions 1
    my $pdcov = $_[0];
    my $ditag = $_[1];
    my $sam   = $_[2];
    my $max_p = $_[3];
    my $min_d = $_[4];
    my ( %key, %bridge, %read_stat, %nread );
    open IN, $pdcov or die($!);
    while (<IN>) {
        chomp;
        my @a = split;
        next
          unless $a[5] - $a[2] > 2
            && $a[7] > 0
 		    && $a[7] < 1000 ## We only search for deletion <= 40 kb
   			&& $a[0] > 1
        ;
        my $keyk = join "_",@a[1..6];
        $key{$keyk} = $a[0];
    }
    close IN;
    open IN, $ditag or die($!);
    while (<IN>) {
        chomp;
        my @a    = split;
        my $keyk = "$a[1]_$a[2]";
        if ( defined( $key{$keyk} ) ) { $bridge{ $a[0] } = $keyk; }     
	}
    close IN;
    my ( @read, @read_pos );
	my $mapq2 = 1;
    my $read_pair;
    open IN, $sam or die($!);
    while (<IN>) {
        chomp;
        my @a = split;
        my $keyk;
        if ( defined( $bridge{ $a[0] } ) ) {
            $keyk = $bridge{ $a[0] };
            push @read,     $a[9];
            push @read_pos, $a[3];
			$mapq2 *= $a[4];
        } 
        next unless @read > 1;
		if ( $mapq2 < 100 ){
			$mapq2 = 1;
			@read = ();
			@read_pos = ();
			next;
		}
		$mapq2 = 1;
        if ( $read_pos[0] < $read_pos[1] ) {
            $read_pair = "$read[0]\t$read[1]";
        }
        else {
            $read_pair = "$read[1]\t$read[0]";
        }
        @read                  = ();
        @read_pos              = ();
        next if defined( $read_stat{$read_pair} );
        $read_stat{$read_pair} = 1;
        $nread{$keyk} += 1;
        next if $nread{$keyk} > $max_p || $key{$keyk} <= $min_d;
        print $keyk, "_$key{$keyk}_", $min_d + $nread{$keyk}, "\t$read_pair\n";
    }
    close IN;
}

sub epcr {    ### in silico PCR process
    my $gd1 = $_[0];
    system("sort -S $memory -k1,1 $gd1 > cache 2>>$log.stderr;");
    system("mv cache $gd1 >> $log.stdout 2>> $log.stderr");
    chomp( my @chrs = `ls $ref_dir/chr*` );
    for ( my $i = 0 ; $i < @chrs ; $i++ ) {
        my $chr_name;
        if ( $chrs[$i] =~ /$ref_dir\/(chr.*$)/ ) { $chr_name = $1; }
        chomp( $time = `date +%T` );
        print "[$time][$nom/$total] Processing $chr_name\n";
        system(
"$isPcr -flipReverse -maxSize=40000 $chrs[$i] $gd1 stdout | grep '>' >> $pfx.gdel_1.$chr_name"
        );
        $nom = sprintf( "%02d", ++$nom );
    }
}

sub gdel_2 {    ### Filtering candidate deletions 2
    my $g1comb = $_[0];
    my %hash;
    my %iddb;
    open IN, $g1comb or die($!);
    while (<IN>) {
        chomp;
        my @a = split;
        $hash{ $a[1] }++;
    }
    close IN;
    foreach my $k ( keys %hash ) {
        if ( $hash{$k} == 1 ) { $iddb{$k} = 1 }
    }
    open IN, $g1comb or die($!);
    while (<IN>) {
        chomp;
        my @a = split;
        if ( defined( $iddb{ $a[1] } ) ) {
            foreach (@a) {
                print "$_\t";
            }
            print "\n";
        }
    }
    close IN;
}

sub gdel_3 {      ### Filtering candidate deletions 3
    my $gd2  = $_[0];
    my $site = $_[1];
    my %tpos;
    open TP, $site or die($!);
    while (<TP>) {
        chomp;
        my @a = split;
        $tpos{ $a[0] } = $a[1];
    }
    close TP;
    open PP, $gd2 or die($!);
    while (<PP>) {
        chomp;
        my @a  = split;
        my @b  = split /:/, $a[0];
        my $cn = substr( $b[0], 4 );
        if ( $cn eq "M" ) {
            $cn = 23;
        }
        elsif ( $cn eq "X" ) {
            $cn = 24;
        }
        elsif ( $cn eq "Y" ) {
            $cn = 25;
        }
        my @pos = split /[+-]/, $b[1];
        my @a1  = split /_/,    $a[1];
        my $tp1 = $tpos{"$a1[0]_$a1[1]"} + 2;
        $a1[1] += 1;
        my $tp2 = $tpos{"$a1[0]_$a1[1]"} + 2;
        my $tp4 = $tpos{"$a1[3]_$a1[4]"} + 2;
        $a1[4] -= 1;
        my $tp3  = $tpos{"$a1[3]_$a1[4]"} + 2;
        my $pos1 = $cn * 10**9 + $pos[0];
        my $pos2 = $cn * 10**9 + $pos[1];

#        if ( $pos1 > $tp1 && $pos1 <= $tp2 && $pos2 > $tp3 && $pos2 <= $tp4 ) {
            foreach (@a) {
                print "$_\t";
            }
            print $pos1- $tp1, "\t", $tp2 - $pos1, "\t", $pos2 - $tp3, "\t",
              $tp4 - $pos2;
            print "\n";
#        }
    }
    close PP;
}

sub gdel_4 {    ### Filtering candidate deletions 4
    my $pdcov = $_[0];
    my $gd31  = $_[1];
    my %refn;
    my %alln;
    open IN, $pdcov or die($!);
    while (<IN>) {
        chomp;
        my @a = split;
        next if $a[3] == 1;
        $alln{"$a[1]_$a[2]"} += $a[0];
        $refn{"$a[1]_$a[2]"} += 0;
        if ( $a[1] == $a[4] && $a[5] == $a[2] + 1 && $a[6] == 1 ) {
            $refn{"$a[1]_$a[2]"} += $a[0];
        }
    }
    close IN;
    open IN, $gd31 or die($!);
    while (<IN>) {
        chomp;
        my @a = split;
        my @b = split /_/, $a[1];
        foreach (@a) { print "$_\t"; }
        print "$b[6]\t", $refn{"$b[0]_$b[1]"}, "\t", $alln{"$b[0]_$b[1]"}, "\n";
    }
    close IN;
}
