# Supplementary material for: Identification of medium-sized genomic deletions with low coverage, mate-paired restricted tags
Source: BMC Genomics. 2013 Jan 24;14:51. doi: 10.1186/1471-2164-14-51 (PMC3608957; doi:10.1186/1471-2164-14-51)
Supplement: Addtional file 4 — A package of scripts and related programs conducting the analysis. [file 1471-2164-14-51-S4.zip › DitagDeletion/README]

To carry on a new analysis, please replace the first several lines of ditag_deletion.pl to your specific values, and then run it

==
DetectionResolution.pl
A Perl script conducting the calculation of detection resolution of different restriction sites.

ditag_deletion.pl
A Perl script conducting the major analysis.

filter and msort are compiled C-programs developed by one of the authors Jue Ruan, which are used in our pipeline.  
