# Supplementary material for: Identification of medium-sized genomic deletions with low coverage, mate-paired restricted tags
Source: BMC Genomics. 2013 Jan 24;14:51. doi: 10.1186/1471-2164-14-51 (PMC3608957; doi:10.1186/1471-2164-14-51)
Supplement: Additional file 5: Table S3 — Primers used for validation. [file 1471-2164-14-51-S5.xls]

## Sheet: Sheet1
Supplementary Table 3 Primers used for validation
DitagID	Genomic Regions	Forward Primers	Reverse Primers
1_67822_2/1_67825_1	chr1:147489234-147490051	AGTTGATCAGAAGTAGGTGAGGTC	GCGGGAAGTTTTATGAGGAG
1_110491_2/1_110494_1	chr1:232384960-232386785	GGATAATTGGAGCAAAAGGT	AGGCTCAAAACATGCTTCAT
1_110644_2/1_110647_1	chr1:232653076-232654310	ATACTTGAGTTCCACAGACA	CTGTTAAAAGATAAATACCG
1_112035_2/1_112038_1	chr1:234649915-234652096	ACATGGCGATACCCCGTCTC	GAGGCATAATGAAATCTTCAAGAA
2_15455_2/2_15458_1	chr2:29029053-29030975	TACAGTTCTGTCATGAAGTA	AATGGCATAGAATGGATAGT
3_31670_2/3_31673_1	chr3:62836644-62838987	GACCAGGCAACTCAACCATT	CTGGCTTAGTGTCTCAGTCATTTC
5_79470_2/5_79473_1	chr5:172632521-172633359	CTCGGCTCCACTAAGACATC	ACAACTGAGTGCTCACCTGA
7_50712_2/7_50719_1	chr7:96313779-96320685	GCGAAAATAATACTGACAAA	GAAGTAGGGAGACCAGTTAA
7_83664_2/7_83673_1	chr7:158193281-158197705	GCTCAGAATGGAGGAAGTAC	CTGTTTAGATACCACGACCC
8_33206_2/8_33210_1	chr8:64316399-64318688	AAGACTACACTAAGTAGCTCCAG	AAGAATAAATGCAGAGTGAGA
9_54312_2/9_54319_1	chr9:129221308-129226214	CTTGCTTGACACCAGATGAA	AGATTTAGCCGCGAAGGATT
11_33186_2/11_33189_1	chr11:67939335-67940206	CTCGGGCTTGTTGACTGTGC	GGAATTTCATTCTCCGTGTC
11_38565_2/11_38568_1	chr11:76689702-76690029	TACCACCACCATTGTCTACA	CAACCCTTGGGTTTTGATCT
12_1219_2/12_1222_1	chr12:1732429-1734850	GGAGAAATCCTACAGCAAAT	CCTTCAACAAGATAAAGCAG
12_63591_2/12_63594_1	chr12:123273994-123275348	CGAGGACAGGGAGCTACGAG	CCAAGGTCGGGACATCTGAG
13_43340_2/13_43343_1	chr13:110081287-110083082	GTCCTCCAAATTCGCTCTTT	CACCAATCGGCACTCTGTAT
14_29251_2/14_29254_1	chr14:76814045-76815116	AGTGACTAAAGAGGGGTGCC	TCTCCAGTTTCTGTAGCGTG
17_141_2/17_145_1	chr17:192365-197211	AAATCTGTTAAAAGAAGCCA	TTCATAGATACAAAGTCCCAC
17_6977_2/17_6981_1	chr17:8185643-8189119	TCCTCCTGCTTTAACTTCCG	GAAAACAAAGGACCTTTCCA
17_9872_2/17_9875_1	chr17:12466997-12468303	GGTCCTGGAAATGGGATCGT	CAACAGCTTCCCACTCTGGC
17_47495_2/17_47501_1	chr17:71873177-71877022	TTTCCTGAGTGATAGTAGTGTCTG	TCCATTTCCACTGAGCATAA
19_22244_2/19_22248_1	chr19:34641732-34648850	AGGAGTCCAACCTATACAAA	TAGTCTATTGGCTCCTTTCT
22_10635_2/22_10639_1	chr22:30105361-30111040	AAACCATCTAAGCCTGATGC	ATTCAACATCGCTTCGTATT
X_7293_2/X_7300_1	chrX:11635065-11643119	GTTCCAATGTGGGAAGATGT	GCTCTTTACTGCCTGCTTGT
X_21618_2/X_21622_1	chrX:39976517-39980672	ACCTAATCTCCCTGTTTCCA	AAGCAACCCAAGTATTCACC
